# Supplementary material for: Keep your budget together! Investigating determinants on risky decision-making about losses
Source: PLoS One. 2022 Mar 21;17(3):e0265822. doi: 10.1371/journal.pone.0265822 (PMC8936482; doi:10.1371/journal.pone.0265822)
Supplement: S1 File — Materials and data are made publicly available on the Open Science Framework (https://osf.io/37myc). (TXT) [file pone.0265822.s001.txt]

S1 File. Data availability. Materials and data are made publicly available on the
Open Science Framework (https://osf.io/37myc).
